# Supplementary material for: Oropharyngeal dysphagia and gastroesophageal reflux disease in lung transplant patients: a systematic review and meta-analysis of incidence, risk factors, and clinical outcomes
Source: PeerJ. 2026 Jul 6;14:e21472. doi: 10.7717/peerj.21472 (PMC13348482; doi:10.7717/peerj.21472)
Supplement: Supplemental Information 5 [file peerj-14-21472-s005.xlsx]

## Sheet: Prevalence
OPD
author	year	events	total	age	design			author	year	events	total	OPD kinds
Atkins et al	2010	105	263	≤ 55	Retrospective			Atkins et al	2010	105	263	OPD
Graham et al	2024	109	236		Retrospective			Graham et al	2024	70	118	airway invasion
York et al	2023	18	54	> 55	Prospective			Graham et al	2024	39	118	Delayed swallow initiation
Graham et al	2024	59	100	> 55	Prospective			York et al	2022	18	54	tracheal aspiration
Baumann et al	2017	241	396	> 55	Retrospective			Graham et al	2024	10	50	airway invasion
Reedy et al	2023	39	84	> 55	Retrospective			Graham et al	2024	49	50	Delayed swallow initiation
Neelankavil et al	2024	153	316	> 55	Retrospective			Baumann et al	2017	160	198	Clinical signs of aspiration
York et al	2022	143	340	> 55	Retrospective			Baumann et al	2017	81	198	Deep laryngeal penetration or aspiration
Atkins et al	2007	119	210	≤ 55	Retrospective			Reedy et al	2023	7	42	atypical laryngeal penetration and/or aspiration
Miles et al	2020	31	49	≤ 55	Retrospective			Reedy et al	2023	32	42	Silent aspiration
Skoretz et al	2010	21	69		Retrospective			Neelankavil et al	2024	106	158	OPD
Lill et al	2020	259	514	> 55	Retrospective			Neelankavil et al	2024	47	158	complete absence of swallowing function
Barilka et al	2025	222	392	≤ 55	Retrospective			York et al	2022	66	170	penetration
								York et al	2022	77	170	aspiration
								Atkins et al	2007	67	105	aspiration
								Atkins et al	2007	52	105	Silent aspiration
								Ye et al	2023	96	421	dysphagia
								Ye et al	2023	54	96	aspiration or penetration
								Miles et al	2020	31	49	Silent aspiration
								Black et al	2019	68	284	speech pathology
								Skoretz et al	2010	21	69	dysphagia
								Lill et al	2020	187	257	laryngeal penetration
								Lill et al	2020	72	257	oropharyngeal
								Barilka et al	2025	222	392	OPD
GERD
author	year	events	total	age	design	evaluationtools
Atkins et al	2010	74	149	≤ 55	Retrospective	Others
Blondeau et al	2009	13	24	≤ 55	Retrospective	Only pH
Bobadilla et al	2010	26	54	≤ 55	Retrospective	pH and other evaluation
Cantu et al	2004	127	167	> 55	Retrospective	Only pH
Lo et al	2023	74	175	> 55	Retrospective	Only pH
Davis et al	2010	26	51	> 55	Retrospective	pH and other evaluation
Pablo et al	2021	21	76	≤ 55	Prospective	pH and other evaluation
Yang et al	2023	29	76	> 55	Retrospective	pH and other evaluation
Lo et al	2024	28	68	> 55	Retrospective	pH and other evaluation
Gouynou et al	2020	19	93	≤ 55	Retrospective	pH and other evaluation
Grass et al	2015	47	205		Retrospective	pH and other evaluation
Kayawake	2018	6	26	≤ 55	Retrospective	Others
Masuda et al	2018	26	77	> 55	Prospective	pH and other evaluation
Mendez et al	2012	44	78	≤ 55	Retrospective	pH and other evaluation
Molina et al	2009	21	162	≤ 55	Retrospective	Others
Shah et al	2010	33	69	> 55	Retrospective	pH and other evaluation
Soresi et al	2016	50	84	≤ 55	Retrospective	pH and other evaluation
Bhat et al	2021	32	69	> 55	Retrospective	Others
Hamid et al	2024	166	284	≤ 55	Retrospective	pH and other evaluation
Benjamin et al	2009	37	59	≤ 55	Retrospective	Only pH
Davis et al	2003	93	128	≤ 55	Retrospective	Others

## Sheet: Related factors
OPD related factors
author	year	or	lci	uci	factors
Atkins et al	2010	1.022	1.003	1.041	Age
Graham et al	2024	0.96	0.96	1.03	Age
Atkins et al	2010	1.394	0.57	3.43	BSA
Graham et al	2024	0.2	0.02	2.38	BSA
Atkins et al	2010	1.704	1.026	2.825	GERD
Graham et al	2024	1.095	0.515	2.309	GERD
Lill et al	2020	3.6	1.4	9	Mechanical ventilation
Skoretz et al	2010	3.95	2.22	7.03	Mechanical ventilation
York et al	2022	6.7	2	81.5	Mechanical ventilation
Yang et al	2023	8.934	4.918	16.233	Mechanical ventilation
York et al	2022	4.5	1	60.3	Reintubation
Atkins et al	2010	1.61	0.8	3.23	Reintubation
Skoretz et al	2010	4.27	2.01	9.07	Reintubation
The incidence of clinical events between GERD patients and non-GERD patients
author	year	events1	nonevents1	events2	nonevents2	events
Davis et al	2010	6	20	13	12	COPD
Bobadilla et al	2010	12	14	7	21	COPD
Lo et al	2023	5	51	23	78	COPD
Molina et al	2009	13	9	80	61	COPD
Molina et al	2009	1	20	29	112	IPF
Bobadilla et al	2010	4	22	3	25	IPF
Lo et al	2023	46	74	38	63	IPF
Davis et al	2010	9	26	6	25	IPF
Lo et al	2024	16	12	15	25	IPF
Soresi et al	2016	3	47	1	34	IPF
Gouynou et al	2020	12	7	22	52	CF
Bobadilla et al	2010	6	20	6	22	CF
Lo et al	2023	7	49	10	91	CF
Davis et al	2010	6	20	2	10	CF
The predictive value of GERD on clinical outcomes
author	year	hr	lci	uci	outcomes
Lo et al	2024	2.31	1.07	4.99	CLAD
Yang et al	2023	2.56	0.9	7.2	CLAD
Kayawake	2018	1.02	0.7	1.58	CLAD
Hamid et al	2024	1.69	0.6	4.8	CLAD
Molina et al	2009	5.11	1.49	17.5	BOS
Lo et al	2022	2.22	1.07	4.58	BOS
Yang et al	2023	2.43	0.41	14.54	Mortality
Kayawake	2018	1.1	0.85	1.42	Mortality
Molina et al	2009	0.87	0.51	1.5	Mortality
Pablo et al	2021	1.01	0.5	2	Mortality
Davis et al	2003	2.7	1.01	7.22	Mortality
